# Supplementary material for: Air pollution control strategies directly limiting national health damages in the US
Source: Nat Commun. 2020 Feb 19;11:957. doi: 10.1038/s41467-020-14783-2 (PMC7031358; doi:10.1038/s41467-020-14783-2)
Supplement: Supplementary file 4 — Source Data [file 41467_2020_14783_MOESM4_ESM.zip]

Archive with 49 entries (48 files):
- Source Data/
- __MACOSX/._Source Data
- Source Data/.Rhistory
- __MACOSX/Source Data/._.Rhistory
- Source Data/Figure S1.csv
- __MACOSX/Source Data/._Figure S1.csv
- Source Data/Figure S2.csv
- __MACOSX/Source Data/._Figure S2.csv
- Source Data/Figure S3.csv
- __MACOSX/Source Data/._Figure S3.csv
- Source Data/.DS_Store
- __MACOSX/Source Data/._.DS_Store
- Source Data/Figure S7.csv
- __MACOSX/Source Data/._Figure S7.csv
- Source Data/Figure S6.csv
- __MACOSX/Source Data/._Figure S6.csv
- Source Data/Figure S4.csv
- __MACOSX/Source Data/._Figure S4.csv
- Source Data/Figure S5.csv
- __MACOSX/Source Data/._Figure S5.csv
- Source Data/Figure S14.csv
- __MACOSX/Source Data/._Figure S14.csv
- Source Data/Figure S11.csv
- __MACOSX/Source Data/._Figure S11.csv
- Source Data/Figure S10.csv
- __MACOSX/Source Data/._Figure S10.csv
- Source Data/Figure S12.csv
- __MACOSX/Source Data/._Figure S12.csv
- Source Data/Figure S13.csv
- __MACOSX/Source Data/._Figure S13.csv
- Source Data/Figure 3.csv
- __MACOSX/Source Data/._Figure 3.csv
- Source Data/Figure 2.csv
- __MACOSX/Source Data/._Figure 2.csv
- Source Data/Figure 1.csv
- __MACOSX/Source Data/._Figure 1.csv
- Source Data/Figure 5.csv
- __MACOSX/Source Data/._Figure 5.csv
- Source Data/.RData
- __MACOSX/Source Data/._.RData
- Source Data/Figure 4.csv
- __MACOSX/Source Data/._Figure 4.csv
- Source Data/Figure 6.csv
- __MACOSX/Source Data/._Figure 6.csv
- Source Data/Figure S8.csv
- __MACOSX/Source Data/._Figure S8.csv
- Source Data/Figure S9.csv
- __MACOSX/Source Data/._Figure S9.csv
- Source Data/Description of Source Data.docx
