# Supplementary material for: Air pollution control strategies directly limiting national health damages in the US
Source: Nat Commun. 2020 Feb 19;11:957. doi: 10.1038/s41467-020-14783-2 (PMC7031358; doi:10.1038/s41467-020-14783-2)
Supplement: Supplementary file 4 — Source Data [file 41467_2020_14783_MOESM4_ESM.zip › Source Data/Figure S1.csv]

Fig S1a
scenario	technology	2015	2020	2025	2030	2035	2040	2045	2050
REF	a Coal	4.10361621	4.036527927	4.196326105	4.269468133	4.358064875	4.432431704	4.420017881	4.437704555
REF	b Coal w/CCS	0	0	9.08E-05	0.00016409	0.000269357	0.000443174	0.000641486	0.000871388
REF	c Gas	6.861546199	6.45152279	6.464599531	6.523566583	6.595908873	6.727363422	6.80817793	6.944028846
REF	d Gas w/CCS	0	0	0.001077413	0.002479055	0.004371621	0.006767507	0.009011766	0.011440321
REF	e Oil	0.090408066	0.062422144	0.069736576	0.073363149	0.077615228	0.084380102	0.089353885	0.094263494
REF	g Biomass	0.084775192	0.05282812	0.069185516	0.097418288	0.133937584	0.176634421	0.214389021	0.257020217
REF	h Biomass w/CCS	0	0	0.000117935	0.00017519	0.000234318	0.000328946	0.000396937	0.00050306
REF	i Nuclear	2.9904464	2.9313533	2.9727773	2.9707981	2.9584696	2.9375274	2.9036424	2.8494503
REF	j Geothermal	0.089444103	0.087013975	0.102018996	0.122141929	0.14458467	0.118492588	0.124717517	0.158728494
REF	k Hydro	0.939763712	0.921911312	0.937645099	0.939815188	0.9399671	0.9399671	0.9399671	0.9399671
REF	l Wind	0.644231396	1.021175517	1.146997245	1.405325139	1.733074797	1.838228318	1.980413253	2.042101871
REF	m Solar CSP	0.004111904	0.004076184	0.00429395	0.004819862	0.005826155	0.004361519	0.005464788	0.008179711
REF	m Solar PV	0.086066808	0.308237573	0.399820337	0.705643897	1.194729048	1.978628205	2.722254505	3.396568359
REF	n CHP	0.418454392	0.441148575	0.471895035	0.459349409	0.454049283	0.437944592	0.442301605	0.450388758
Fig S1b
	technology	2015	2020	2025	2030	2035	2040	2045	2050
HR	a Coal	3.379849057	3.283584825	3.431565581	3.205570854	2.900901149	2.517647398	2.078624999	1.644915291
HR	b Coal w/CCS	0	0	1.43E-05	2.16E-05	2.94E-05	4.66E-05	6.45E-05	0
HR	c Gas	7.560911322	7.125822631	7.27150287	7.153285185	6.959649607	6.643329663	6.429317691	6.469644118
HR	d Gas w/CCS	0	0	0.001866199	0.00336454	0.00403102	0.005807563	0.007519688	0
HR	e Oil	0.105566511	0.069344178	0.069629971	0.063488107	0.055528396	0.055091266	0.051749973	0.048035916
HR	g Biomass	0.117952618	0.072218726	0.098409268	0.114303995	0.127418962	0.139100563	0.140438898	0.159767329
HR	h Biomass w/CCS	0	0	0.000198767	0.000236109	0.000197593	0.00031977	0.000449137	0
HR	i Nuclear	2.9416911	2.8582907	2.9791357	2.9712948	2.9584187	2.9374295	2.8998872	2.8376849
HR	j Geothermal	0.091581217	0.089581059	0.114458549	0.134837365	0.15551878	0.11909476	0.105017207	0.12859758
HR	k Hydro	0.931646451	0.912172777	0.939960067	0.9399671	0.9399671	0.9399671	0.938852461	0.935870075
HR	l Wind	0.631287341	0.977844841	1.371967335	1.868883638	2.299029506	2.45912034	2.578594067	2.420371422
HR	m Solar CSP	0.004288106	0.004282183	0.004519546	0.004720322	0.005054629	0.002279489	0.001399297	0.001835501
HR	m Solar PV	0.100307655	0.326921051	1.07733768	2.324932663	3.991898141	6.28533651	8.108494235	9.086593539
HR	n CHP	0.460839932	0.524045666	0.337119779	0.278237975	0.247032229	0.215260452	0.211281067	0.263383675
