# Supplementary material for: Air pollution control strategies directly limiting national health damages in the US
Source: Nat Commun. 2020 Feb 19;11:957. doi: 10.1038/s41467-020-14783-2 (PMC7031358; doi:10.1038/s41467-020-14783-2)
Supplement: Supplementary file 4 — Source Data [file 41467_2020_14783_MOESM4_ESM.zip › Source Data/Figure S2.csv]

Fig S2a
	NOx	Primary PM2.5	SO2	NOx change	PM change	SO2 change
Transportation	0.002615964	9.15418E-05	0.000219232	0%	0%	-1%
Building	0.030005158	0.141502055	0.009982075	-7%	-73%	-19%
Industry	0.521953954	0.249338774	0.554068282	-34%	-61%	-62%
Electricity	0.017919441	0.008385501	0.041160345	-3%	-8%	-5%
National total	0.572494517	0.399317871	0.605429934	-13%	-51%	-32%
Fig S2b
	NOx	Primary PM2.5	SO2	NOx change	PM change	SO2 change
Transportation	0.001878491	6.95562E-05	0.000197204	0%	0%	0%
Building	0.039181378	0.139124943	0.014038886	-10%	-80%	-30%
Industry	0.468837788	0.191282748	0.410813878	-34%	-56%	-53%
Electricity	0.086211736	0.019459273	0.272406879	-20%	-35%	-36%
National total	0.596109393	0.34993652	0.697456846	-15%	-55%	-43%
Fig S2c
	NOx	Primary PM2.5	SO2	NOx change	PM change	SO2 change
Transportation	0.036606566	0.019765944	0.009945571	0%	0%	-1%
Building	0.834608373	41.88884329	0.565317337	-9%	-82%	-21%
Industry	10.18618877	69.662379	27.91105268	-59%	-71%	-77%
Electricity	0.694427086	2.372432244	7.42801065	-10%	-13%	-30%
National total	11.75183079	113.9434205	35.91432624	-20%	-62%	-55%
Fig S2d
	NOx	Primary PM2.5	SO2	NOx change	PM change	SO2 change
Transportation	0.023613874	0.012900868	0.008981473	0%	0%	-1%
Building	1.181182793	39.79272865	0.806480676	-13%	-87%	-33%
Industry	6.58179318	30.5103299	13.52612013	-57%	-68%	-64%
Electricity	1.596717732	4.736963328	12.54557928	-38%	-47%	-64%
National total	9.38330758	75.05292275	26.88716156	-19%	-64%	-61%
