# Supplementary material for: Air pollution control strategies directly limiting national health damages in the US
Source: Nat Commun. 2020 Feb 19;11:957. doi: 10.1038/s41467-020-14783-2 (PMC7031358; doi:10.1038/s41467-020-14783-2)
Supplement: Supplementary file 4 — Source Data [file 41467_2020_14783_MOESM4_ESM.zip › Source Data/Figure S3.csv]

Fig S3
	2015	2020	2025	2030	2035	2040	2045	2050
REF	390822.4979	366794.8595	354060.8878	342921.3288	332931.7865	329645.4358	326735.2372	329904.776
US10	390822.4979	366796.1561	354061.1209	342921.2573	332930.8194	323750.926	310330.336	296914.8969
US20	390822.4979	366788.7005	354065.2901	336437.4103	318308.9611	300180.5768	282043.5829	263924.0398
US30	390822.4979	366796.3211	345139.9047	322298.6	299457.147	276615.9576	253773.7747	230933.1771
US40	390822.4979	363268.2808	335714.0261	308159.8282	280605.6783	253051.4223	225497.1053	197942.6444
US50	391052.3568	358555.8731	326288.2774	294021.0418	261753.7356	229487.9004	197219.541	164952.3926
