# Supplementary material for: Air pollution control strategies directly limiting national health damages in the US
Source: Nat Commun. 2020 Feb 19;11:957. doi: 10.1038/s41467-020-14783-2 (PMC7031358; doi:10.1038/s41467-020-14783-2)
Supplement: Supplementary file 4 — Source Data [file 41467_2020_14783_MOESM4_ESM.zip › Source Data/Figure S7.csv]

Fig S7
# Original source file for Fig S7, further processed by an R file to generate the actual figure (original R file is available upon reasonable request)
scenario	census_region	input	value
2015	East North Central	Biomass	0.134979029
2015	East North Central	Coal	0.534546513
2015	East North Central	Electricity	0.65613046
2015	East North Central	Gas	0.892257477
2015	East North Central	Hydrogen	0
2015	East North Central	Refined Liquids	0.710081189
2015	East South Central	Biomass	0.229614565
2015	East South Central	Coal	0.127021602
2015	East South Central	Electricity	0.501237211
2015	East South Central	Gas	0.359432854
2015	East South Central	Hydrogen	0
2015	East South Central	Refined Liquids	0.339582345
2015	Middle Atlantic	Biomass	0.045408245
2015	Middle Atlantic	Coal	0.17784605
2015	Middle Atlantic	Electricity	0.266019158
2015	Middle Atlantic	Gas	0.233582916
2015	Middle Atlantic	Hydrogen	0
2015	Middle Atlantic	Refined Liquids	0.376368793
2015	Mountain	Biomass	0.034395212
2015	Mountain	Coal	0.060409641
2015	Mountain	Electricity	0.323816647
2015	Mountain	Gas	0.432233333
2015	Mountain	Hydrogen	0
2015	Mountain	Refined Liquids	0.334753397
2015	New England	Biomass	0.07203203
2015	New England	Coal	0.002047386
2015	New England	Electricity	0.110596112
2015	New England	Gas	0.09453436
2015	New England	Hydrogen	0
2015	New England	Refined Liquids	0.07794623
2015	Pacific	Biomass	0.124186363
2015	Pacific	Coal	0.013056472
2015	Pacific	Electricity	0.361422224
2015	Pacific	Gas	0.670919094
2015	Pacific	Hydrogen	0
2015	Pacific	Refined Liquids	0.459452878
2015	South Atlantic	Biomass	0.448480722
2015	South Atlantic	Coal	0.127812312
2015	South Atlantic	Electricity	0.64988768
2015	South Atlantic	Gas	0.588831136
2015	South Atlantic	Hydrogen	0
2015	South Atlantic	Refined Liquids	0.590580352
2015	West North Central	Biomass	0.072017126
2015	West North Central	Coal	0.14994243
2015	West North Central	Electricity	0.293830871
2015	West North Central	Gas	0.452656212
2015	West North Central	Hydrogen	0
2015	West North Central	Refined Liquids	0.462811215
2015	West South Central	Biomass	0.234828735
2015	West South Central	Coal	0.024516291
2015	West South Central	Electricity	0.71237412
2015	West South Central	Gas	2.603096326
2015	West South Central	Hydrogen	0
2015	West South Central	Refined Liquids	4.153852869
REF	East North Central	Biomass	0.141754018
REF	East North Central	Coal	0.458505995
REF	East North Central	Electricity	0.8997859
REF	East North Central	Gas	0.750422012
REF	East North Central	Hydrogen	0.064211652
REF	East North Central	Refined Liquids	0.749987168
REF	East South Central	Biomass	0.265831155
REF	East South Central	Coal	0.125716785
REF	East South Central	Electricity	0.627090073
REF	East South Central	Gas	0.310792633
REF	East South Central	Hydrogen	0.085774392
REF	East South Central	Refined Liquids	0.38865058
REF	Middle Atlantic	Biomass	0.047049164
REF	Middle Atlantic	Coal	0.16847147
REF	Middle Atlantic	Electricity	0.317231021
REF	Middle Atlantic	Gas	0.188789809
REF	Middle Atlantic	Hydrogen	0.043490865
REF	Middle Atlantic	Refined Liquids	0.396851042
REF	Mountain	Biomass	0.046346582
REF	Mountain	Coal	0.079660201
REF	Mountain	Electricity	0.544029458
REF	Mountain	Gas	0.449736982
REF	Mountain	Hydrogen	0.038135358
REF	Mountain	Refined Liquids	0.491104038
REF	New England	Biomass	0.075387757
REF	New England	Coal	0.0016102
REF	New England	Electricity	0.137392207
REF	New England	Gas	0.073439286
REF	New England	Hydrogen	0.021125989
REF	New England	Refined Liquids	0.084604043
REF	Pacific	Biomass	0.175823897
REF	Pacific	Coal	0.01608567
REF	Pacific	Electricity	0.616403527
REF	Pacific	Gas	0.738665457
REF	Pacific	Hydrogen	0.04162171
REF	Pacific	Refined Liquids	0.631545514
REF	South Atlantic	Biomass	0.672850194
REF	South Atlantic	Coal	0.153419934
REF	South Atlantic	Electricity	0.946433319
REF	South Atlantic	Gas	0.639067169
REF	South Atlantic	Hydrogen	0.115535
REF	South Atlantic	Refined Liquids	0.83397392
REF	West North Central	Biomass	0.079304127
REF	West North Central	Coal	0.120534539
REF	West North Central	Electricity	0.42409343
REF	West North Central	Gas	0.412029828
REF	West North Central	Hydrogen	0.029790528
REF	West North Central	Refined Liquids	0.497232639
REF	West South Central	Biomass	0.347226136
REF	West South Central	Coal	0.036397151
REF	West South Central	Electricity	1.099347476
REF	West South Central	Gas	3.16913849
REF	West South Central	Hydrogen	0.038943134
REF	West South Central	Refined Liquids	5.647491564
US10	East North Central	Biomass	0.147082622
US10	East North Central	Coal	0.383059476
US10	East North Central	Electricity	0.918872815
US10	East North Central	Gas	0.760814092
US10	East North Central	Hydrogen	0.066986651
US10	East North Central	Refined Liquids	0.739969274
US10	East South Central	Biomass	0.268513748
US10	East South Central	Coal	0.10476916
US10	East South Central	Electricity	0.634935008
US10	East South Central	Gas	0.310083097
US10	East South Central	Hydrogen	0.087010187
US10	East South Central	Refined Liquids	0.384048027
US10	Middle Atlantic	Biomass	0.048584984
US10	Middle Atlantic	Coal	0.139943241
US10	Middle Atlantic	Electricity	0.329507319
US10	Middle Atlantic	Gas	0.191034738
US10	Middle Atlantic	Hydrogen	0.045021767
US10	Middle Atlantic	Refined Liquids	0.38618034
US10	Mountain	Biomass	0.046637032
US10	Mountain	Coal	0.074073895
US10	Mountain	Electricity	0.546382716
US10	Mountain	Gas	0.449837244
US10	Mountain	Hydrogen	0.038383358
US10	Mountain	Refined Liquids	0.489649545
US10	New England	Biomass	0.075562179
US10	New England	Coal	0.000742944
US10	New England	Electricity	0.140182126
US10	New England	Gas	0.071368755
US10	New England	Hydrogen	0.021580739
US10	New England	Refined Liquids	0.080914728
US10	Pacific	Biomass	0.176591906
US10	Pacific	Coal	0.012198734
US10	Pacific	Electricity	0.621099377
US10	Pacific	Gas	0.737452987
US10	Pacific	Hydrogen	0.04204309
US10	Pacific	Refined Liquids	0.625065256
US10	South Atlantic	Biomass	0.681606268
US10	South Atlantic	Coal	0.113401633
US10	South Atlantic	Electricity	0.965099517
US10	South Atlantic	Gas	0.636432587
US10	South Atlantic	Hydrogen	0.118031433
US10	South Atlantic	Refined Liquids	0.816898947
US10	West North Central	Biomass	0.080050758
US10	West North Central	Coal	0.10616833
US10	West North Central	Electricity	0.43012942
US10	West North Central	Gas	0.412820196
US10	West North Central	Hydrogen	0.03039257
US10	West North Central	Refined Liquids	0.49229287
US10	West South Central	Biomass	0.349084397
US10	West South Central	Coal	0.032322585
US10	West South Central	Electricity	1.105092624
US10	West South Central	Gas	3.174106166
US10	West South Central	Hydrogen	0.039259099
US10	West South Central	Refined Liquids	5.628179408
US20	East North Central	Biomass	0.152654455
US20	East North Central	Coal	0.306287055
US20	East North Central	Electricity	0.940039022
US20	East North Central	Gas	0.771189994
US20	East North Central	Hydrogen	0.070083853
US20	East North Central	Refined Liquids	0.728694821
US20	East South Central	Biomass	0.27111063
US20	East South Central	Coal	0.083813558
US20	East South Central	Electricity	0.644058641
US20	East South Central	Gas	0.30805811
US20	East South Central	Hydrogen	0.088459775
US20	East South Central	Refined Liquids	0.378359169
US20	Middle Atlantic	Biomass	0.049955923
US20	Middle Atlantic	Coal	0.113992027
US20	Middle Atlantic	Electricity	0.342806667
US20	Middle Atlantic	Gas	0.191422014
US20	Middle Atlantic	Hydrogen	0.046813996
US20	Middle Atlantic	Refined Liquids	0.374585117
US20	Mountain	Biomass	0.046982005
US20	Mountain	Coal	0.067199548
US20	Mountain	Electricity	0.549439622
US20	Mountain	Gas	0.449877131
US20	Mountain	Hydrogen	0.038702358
US20	Mountain	Refined Liquids	0.487701881
US20	New England	Biomass	0.075642988
US20	New England	Coal	0.000331929
US20	New England	Electricity	0.143296907
US20	New England	Gas	0.068310971
US20	New England	Hydrogen	0.02205773
US20	New England	Refined Liquids	0.077350289
US20	Pacific	Biomass	0.177284978
US20	Pacific	Coal	0.009192974
US20	Pacific	Electricity	0.626945411
US20	Pacific	Gas	0.735243894
US20	Pacific	Hydrogen	0.0425467
US20	Pacific	Refined Liquids	0.616792291
US20	South Atlantic	Biomass	0.689526356
US20	South Atlantic	Coal	0.07992804
US20	South Atlantic	Electricity	0.985569816
US20	South Atlantic	Gas	0.629896587
US20	South Atlantic	Hydrogen	0.120711767
US20	South Atlantic	Refined Liquids	0.797268298
US20	West North Central	Biomass	0.080915946
US20	West North Central	Coal	0.091017
US20	West North Central	Electricity	0.437386714
US20	West North Central	Gas	0.413184265
US20	West North Central	Hydrogen	0.031104271
US20	West North Central	Refined Liquids	0.48602421
US20	West South Central	Biomass	0.351525889
US20	West South Central	Coal	0.028094283
US20	West South Central	Electricity	1.112941516
US20	West South Central	Gas	3.180144678
US20	West South Central	Hydrogen	0.039689079
US20	West South Central	Refined Liquids	5.601888987
US30	East North Central	Biomass	0.159051901
US30	East North Central	Coal	0.220017664
US30	East North Central	Electricity	0.967099593
US30	East North Central	Gas	0.781934933
US30	East North Central	Hydrogen	0.074097003
US30	East North Central	Refined Liquids	0.713069016
US30	East South Central	Biomass	0.273709873
US30	East South Central	Coal	0.060016484
US30	East South Central	Electricity	0.657051367
US30	East South Central	Gas	0.302797917
US30	East South Central	Hydrogen	0.090549843
US30	East South Central	Refined Liquids	0.369656581
US30	Middle Atlantic	Biomass	0.051328486
US30	Middle Atlantic	Coal	0.085590963
US30	Middle Atlantic	Electricity	0.360572541
US30	Middle Atlantic	Gas	0.188834625
US30	Middle Atlantic	Hydrogen	0.049339321
US30	Middle Atlantic	Refined Liquids	0.359504409
US30	Mountain	Biomass	0.047452512
US30	Mountain	Coal	0.057082555
US30	Mountain	Electricity	0.554332186
US30	Mountain	Gas	0.449736299
US30	Mountain	Hydrogen	0.039205939
US30	Mountain	Refined Liquids	0.484414165
US30	New England	Biomass	0.075516326
US30	New England	Coal	0.000122024
US30	New England	Electricity	0.147689844
US30	New England	Gas	0.062997809
US30	New England	Hydrogen	0.022695369
US30	New England	Refined Liquids	0.073313303
US30	Pacific	Biomass	0.177923712
US30	Pacific	Coal	0.006324493
US30	Pacific	Electricity	0.636406266
US30	Pacific	Gas	0.730648299
US30	Pacific	Hydrogen	0.04333337
US30	Pacific	Refined Liquids	0.603559247
US30	South Atlantic	Biomass	0.696605586
US30	South Atlantic	Coal	0.049012991
US30	South Atlantic	Electricity	1.013650523
US30	South Atlantic	Gas	0.614658101
US30	South Atlantic	Hydrogen	0.124317189
US30	South Atlantic	Refined Liquids	0.769979054
US30	West North Central	Biomass	0.082091976
US30	West North Central	Coal	0.072718029
US30	West North Central	Electricity	0.448057031
US30	West North Central	Gas	0.412466692
US30	West North Central	Hydrogen	0.032123407
US30	West North Central	Refined Liquids	0.476110241
US30	West South Central	Biomass	0.355441821
US30	West South Central	Coal	0.022905174
US30	West South Central	Electricity	1.12659921
US30	West South Central	Gas	3.189464975
US30	West South Central	Hydrogen	0.040432864
US30	West South Central	Refined Liquids	5.556559217
US40	East North Central	Biomass	0.165435588
US40	East North Central	Coal	0.132825188
US40	East North Central	Electricity	1.002211327
US40	East North Central	Gas	0.789408862
US40	East North Central	Hydrogen	0.07953252
US40	East North Central	Refined Liquids	0.687164723
US40	East South Central	Biomass	0.274969371
US40	East South Central	Coal	0.033761277
US40	East South Central	Electricity	0.678784616
US40	East South Central	Gas	0.287800989
US40	East South Central	Hydrogen	0.094131221
US40	East South Central	Refined Liquids	0.354073699
US40	Middle Atlantic	Biomass	0.051721527
US40	Middle Atlantic	Coal	0.058467867
US40	Middle Atlantic	Electricity	0.38625149
US40	Middle Atlantic	Gas	0.177338965
US40	Middle Atlantic	Hydrogen	0.053134254
US40	Middle Atlantic	Refined Liquids	0.339083528
US40	Mountain	Biomass	0.048098743
US40	Mountain	Coal	0.040982751
US40	Mountain	Electricity	0.563552381
US40	Mountain	Gas	0.448650656
US40	Mountain	Hydrogen	0.0401333
US40	Mountain	Refined Liquids	0.477614967
US40	New England	Biomass	0.074544753
US40	New England	Coal	3.54E-05
US40	New England	Electricity	0.155042864
US40	New England	Gas	0.052684142
US40	New England	Hydrogen	0.023669263
US40	New England	Refined Liquids	0.068601374
US40	Pacific	Biomass	0.177851695
US40	Pacific	Coal	0.003499641
US40	Pacific	Electricity	0.655594976
US40	Pacific	Gas	0.71868695
US40	Pacific	Hydrogen	0.04487171
US40	Pacific	Refined Liquids	0.578682852
US40	South Atlantic	Biomass	0.696403474
US40	South Atlantic	Coal	0.023301984
US40	South Atlantic	Electricity	1.06034956
US40	South Atlantic	Gas	0.575840098
US40	South Atlantic	Hydrogen	0.130204566
US40	South Atlantic	Refined Liquids	0.728691244
US40	West North Central	Biomass	0.083686781
US40	West North Central	Coal	0.050742415
US40	West North Central	Electricity	0.466628006
US40	West North Central	Gas	0.40732864
US40	West North Central	Hydrogen	0.03381036
US40	West North Central	Refined Liquids	0.457396838
US40	West South Central	Biomass	0.362733595
US40	West South Central	Coal	0.015973283
US40	West South Central	Electricity	1.15627752
US40	West South Central	Gas	3.206582751
US40	West South Central	Hydrogen	0.042038565
US40	West South Central	Refined Liquids	5.46104269
US50	East North Central	Biomass	0.16845244
US50	East North Central	Coal	0.044182182
US50	East North Central	Electricity	1.060187887
US50	East North Central	Gas	0.778236142
US50	East North Central	Hydrogen	0.089455629
US50	East North Central	Refined Liquids	0.633716511
US50	East South Central	Biomass	0.264181816
US50	East South Central	Coal	0.010553335
US50	East South Central	Electricity	0.722213557
US50	East South Central	Gas	0.242787668
US50	East South Central	Hydrogen	0.1018402
US50	East South Central	Refined Liquids	0.324293213
US50	Middle Atlantic	Biomass	0.047449294
US50	Middle Atlantic	Coal	0.034878939
US50	Middle Atlantic	Electricity	0.426351771
US50	Middle Atlantic	Gas	0.146488276
US50	Middle Atlantic	Hydrogen	0.05942612
US50	Middle Atlantic	Refined Liquids	0.312498833
US50	Mountain	Biomass	0.048560836
US50	Mountain	Coal	0.018926764
US50	Mountain	Electricity	0.583758444
US50	Mountain	Gas	0.441829059
US50	Mountain	Hydrogen	0.042063024
US50	Mountain	Refined Liquids	0.459263219
US50	New England	Biomass	0.069924503
US50	New England	Coal	1.53E-05
US50	New England	Electricity	0.168246405
US50	New England	Gas	0.03322247
US50	New England	Hydrogen	0.025292655
US50	New England	Refined Liquids	0.063636045
US50	Pacific	Biomass	0.171249476
US50	Pacific	Coal	0.001206573
US50	Pacific	Electricity	0.704589508
US50	Pacific	Gas	0.674280345
US50	Pacific	Hydrogen	0.0486057
US50	Pacific	Refined Liquids	0.530114685
US50	South Atlantic	Biomass	0.643919899
US50	South Atlantic	Coal	0.007136239
US50	South Atlantic	Electricity	1.156759243
US50	South Atlantic	Gas	0.476310098
US50	South Atlantic	Hydrogen	0.142720879
US50	South Atlantic	Refined Liquids	0.670018349
US50	West North Central	Biomass	0.08415389
US50	West North Central	Coal	0.027153332
US50	West North Central	Electricity	0.505847263
US50	West North Central	Gas	0.383537059
US50	West North Central	Hydrogen	0.037296065
US50	West North Central	Refined Liquids	0.417868462
US50	West South Central	Biomass	0.372196285
US50	West South Central	Coal	0.006968215
US50	West South Central	Electricity	1.232813477
US50	West South Central	Gas	3.246473981
US50	West South Central	Hydrogen	0.04608311
US50	West South Central	Refined Liquids	5.228889427
