# Supplementary material for: Air pollution control strategies directly limiting national health damages in the US
Source: Nat Commun. 2020 Feb 19;11:957. doi: 10.1038/s41467-020-14783-2 (PMC7031358; doi:10.1038/s41467-020-14783-2)
Supplement: Supplementary file 4 — Source Data [file 41467_2020_14783_MOESM4_ESM.zip › Source Data/Figure S6.csv]

Fig S6
NOX
	2015	2020	2025	2030	2035	2040	2045	2050
building-biomass	0.036973485	0.036575777	0.036677126	0.036880738	0.036919205	0.034308513	0.031867157	0.027736034
building-coal	0.012139683	0.010188551	0.007863629	0.005538726	0.003587585	0	0	0
building-gas	0.375101634	0.376225453	0.377119653	0.374738664	0.375678112	0.369287881	0.367092406	0.362297875
building-liquids	0.088042389	0.086165546	0.081050271	0.070371276	0.057612334	0.043694113	0.036749471	0.029168752
electricity-biomass	0.005581035	0.005084269	0.005599444	0.006019384	0.006354216	0.006450077	0.006612273	0.007022906
electricity-coal	0.779999573	0.761918629	0.773164392	0.741259471	0.701057911	0.641247456	0.566139707	0.497046542
electricity-gas	0.2412298	0.220036217	0.207309718	0.187950438	0.164618728	0.139344538	0.116726599	0.098007986
electricity-liquids	0.035125984	0.020779689	0.025485555	0.028838657	0.031852678	0.035454464	0.038115124	0.04059224
industry-biomass	0.084044655	0.090769717	0.091187385	0.090208643	0.091023582	0.092341862	0.094240098	0.096058858
industry-coal	0.372036813	0.346674348	0.353486272	0.351179725	0.351966116	0.353651597	0.360822987	0.371624049
industry-gas	0.331423175	0.367526341	0.393665514	0.416483659	0.444649761	0.455816208	0.45675821	0.466135594
industry-liquids	0.891594573	0.83619096	0.817628652	0.799651391	0.75135645	0.698694414	0.618468596	0.598783537
transportation-gas	0.006428065	0.009663371	0.010987233	0.013295502	0.017201892	0.02182227	0.027743902	0.035043409
transportation-liquids	5.480071479	4.520102964	3.50932257	2.828377338	2.363077997	2.092330196	1.929029265	1.712818349
