# Supplementary material for: Air pollution control strategies directly limiting national health damages in the US
Source: Nat Commun. 2020 Feb 19;11:957. doi: 10.1038/s41467-020-14783-2 (PMC7031358; doi:10.1038/s41467-020-14783-2)
Supplement: Supplementary file 4 — Source Data [file 41467_2020_14783_MOESM4_ESM.zip › Source Data/Figure S4.csv]

Fig S4
PM2.5
	2015	2020	2025	2030	2035	2040	2045	2050
building-biomass	0.339886	0.332062	0.321189	0.302672	0.28221	0.25037	0.221399	0.1769
building-coal	0.000963	0.000808	0.000624	0.000439	0.000284	0	0	0
building-gas	0.011128	0.011456	0.011772	0.01204	0.012396	0.012492	0.012657	0.012784
building-liquids	0.009097	0.008892	0.008365	0.007292	0.006027	0.004632	0.003911	0.003101
electricity-biomass	0.007633	0.003739	0.005554	0.008051	0.01104	0.01421	0.016687	0.019374
electricity-coal	0.078636	0.077878	0.081103	0.081182	0.081436	0.080782	0.078582	0.076648
electricity-gas	0.038062	0.034755	0.032265	0.028439	0.023948	0.019152	0.014821	0.01111
electricity-liquids	0.001386	0.000973	0.001064	0.001061	0.00106	0.001091	0.001114	0.001138
industry-biomass	0.02327	0.02303	0.022134	0.021103	0.020415	0.019833	0.018494	0.017984
industry-coal	0.15392	0.143348	0.15032	0.150464	0.151471	0.153089	0.157299	0.163395
industry-gas	0.077131	0.076941	0.080157	0.083405	0.08354	0.08442	0.084199	0.083189
industry-liquids	0.127191	0.11945	0.123308	0.138651	0.127875	0.133605	0.133658	0.142001
transportation-gas	0.000228	0.000378	0.000414	0.000508	0.000702	0.000945	0.00127	0.001681
transportation-liquids	0.198089	0.169007	0.135936	0.107652	0.092697	0.080792	0.072435	0.060828
