# Supplementary material for: Air pollution control strategies directly limiting national health damages in the US
Source: Nat Commun. 2020 Feb 19;11:957. doi: 10.1038/s41467-020-14783-2 (PMC7031358; doi:10.1038/s41467-020-14783-2)
Supplement: Supplementary file 4 — Source Data [file 41467_2020_14783_MOESM4_ESM.zip › Source Data/Figure S5.csv]

Fig S5
SO2
	2015	2020	2025	2030	2035	2040	2045	2050
building-biomass	0.008734082	0.008636558	0.008644198	0.008670561	0.008669759	0.008124617	0.007567682	0.00662131
building-coal	0.041906542	0.035171145	0.027145497	0.019119836	0.012384458	0	0	0
building-gas	0.004617562	0.004742313	0.004866369	0.004971092	0.005112135	0.005143384	0.005205867	0.005247201
building-liquids	0.124829564	0.121222033	0.113339752	0.098835271	0.082321771	0.064523652	0.053588203	0.03966348
electricity-biomass	0.008742257	0.004495162	0.006600812	0.009333236	0.012562899	0.015955314	0.018609267	0.021517418
electricity-coal	1.302078119	1.300668433	1.346408162	1.308637443	1.26142693	1.188112238	1.03580108	0.869567922
electricity-gas	0.015082255	0.013693915	0.01234746	0.010519458	0.008572132	0.00652468	0.00474214	0.0032338
electricity-liquids	0.01409439	0.011503854	0.011442045	0.010093722	0.008939915	0.008210904	0.007683357	0.00729833
industry-biomass	0.008938778	0.010478252	0.011358269	0.012238583	0.016056311	0.022680641	0.029105638	0.033530458
industry-coal	0.509960902	0.462195806	0.466728537	0.459135043	0.459482625	0.461945807	0.472144717	0.488510791
industry-gas	0.014380265	0.01404152	0.014405756	0.014954991	0.01522774	0.015538345	0.015449755	0.015337827
industry-liquids	0.29836935	0.268355259	0.264842237	0.261030268	0.270265628	0.303288375	0.325880524	0.356623073
transportation-gas	3.90202E-05	5.98225E-05	6.75008E-05	8.19469E-05	0.000107475	0.00013809	0.000177776	0.000227036
transportation-liquids	0.049096137	0.044394264	0.040010287	0.037700971	0.036879176	0.03820076	0.039667526	0.041321364
