# Supplementary material for: Air pollution control strategies directly limiting national health damages in the US
Source: Nat Commun. 2020 Feb 19;11:957. doi: 10.1038/s41467-020-14783-2 (PMC7031358; doi:10.1038/s41467-020-14783-2)
Supplement: Supplementary file 4 — Source Data [file 41467_2020_14783_MOESM4_ESM.zip › Source Data/Figure S14.csv]

Fig S14
# Original source file for Fig S14, further processed by an R file to generate the actual figure (original R file is available upon reasonable request)
region	Fig S14a1	Fig S14a2	Fig S14b1	Fig S14b2	Fig S14c1	Fig S14c2
AL	0.036347573	-0.014574362	0.005692117	-0.00011361	0.096072388	-0.003012965
AR	0.000675713	-0.000253895	0.008369511	-8.96E-05	0.031755754	-0.001074118
AZ	0.013607888	-0.001292982	0.002780912	-0.000198265	0.079281922	-0.000394323
CA	0.002818048	-0.000306147	0.03988696	-0.00358319	0.31870187	-0.0059774
CO	0.005423186	-0.000447654	0.008662326	-0.000483335	0.057003175	-0.000198813
CT	4.20E-06	-7.53E-09	0.005395148	-0.001402792	0.020047045	-0.00151259
DC	0	0	2.00E-05	-2.73E-06	0.000418833	-2.58E-05
DE	0	0	0.001143578	-0.000123958	0.013395453	-0.000905071
FL	0.003222974	-0.002005214	0.0127335	-0.000266035	0.13095993	-0.0081352
GA	0.035399488	-0.017562632	0.010834547	-0.000274579	0.114149785	-0.004647102
IA	0.05180825	-0.005006159	0.005361493	-0.000435482	0.06747395	-0.00043008
ID	0.012065151	-0.002600446	0.003555279	-0.000219078	0.040099105	-0.000534657
IL	0.038649707	-0.00522093	0.012460972	-0.001764246	0.18366822	-0.00165618
IN	0.013516066	-0.001181696	0.014566523	-0.001589514	0.12074876	-0.00097113
KS	0.005388704	-0.000612811	0.004029842	-0.000404957	0.07222574	-0.00062735
KY	0.056211645	-0.007810912	0.012171855	-0.000576055	0.09291862	-0.00131242
LA	0.007402343	-0.002758705	0.002010005	-5.13E-05	1.69528053	-0.01155384
MA	0.001949144	-0.001284469	0.009320935	-0.002276931	0.026617458	-0.001669954
MD	0.00780993	-0.004749001	0.010433263	-0.000622127	0.069161395	-0.002477116
ME	9.40E-05	-4.38E-05	0.014924977	-0.00076945	0.010925484	-0.000504486
MI	0.130766205	-0.025804382	0.020717672	-0.003437754	0.10174335	-0.002641415
MN	0.00746878	-0.002737786	0.013218934	-0.002467311	0.12708647	-0.0034562
MO	0.055824654	-0.012710116	0.023197973	-0.000983289	0.09889205	-0.002589033
MS	0.00170132	-0.00060739	0.004715802	-6.60E-05	0.054987501	-0.001041705
MT	0.004439943	-2.56E-05	0.002892671	-4.16E-05	0.022671239	4.55E-06
NC	0.029251281	-0.011489554	0.014686223	-0.000458661	0.102492937	-0.003184952
ND	0.003219343	-3.57E-05	0.000402543	-1.70E-05	0.04329621	-1.16E-05
NE	0.02532057	-0.001306218	0.002399942	-0.000101119	0.029039434	-0.000156828
NH	0	0	0.007765773	-0.001502196	0.011442883	-0.001504612
NJ	0.00469096	-3.81E-06	0.012285838	-0.001837984	0.116668236	-0.005605294
NM	0.00253914	-0.000162794	0.006326386	-5.95E-05	0.040384567	-9.96E-05
NV	0.017636455	-0.002746762	0.001754693	-0.000106829	0.035763381	-0.000284888
NY	0.02544629	-0.012363507	0.019684709	-0.004210338	0.106268287	-0.006578266
OH	0.219225829	-0.045041707	0.018695335	-0.002635303	0.19709232	-0.00492941
OK	0.003216768	-0.000746177	0.004851886	-9.35E-05	0.060983785	-0.000726063
OR	0.003272818	-0.002369617	0.01460772	-0.001425224	0.056945628	-0.002192276
PA	0.1477088	-0.0326032	0.0230929	-0.003353541	0.15343227	-0.00462747
RI	0	0	0.001287155	-0.000304337	0.004770303	-0.000253369
SC	0.029210293	-0.011134672	0.003355264	-0.000120788	0.05651392	-0.002015021
SD	0.000912129	-9.90E-05	0.001479518	-2.89E-05	0.024797361	-0.000104899
TN	0.032761065	-0.008173911	0.006638233	-0.000263939	0.095603836	-0.001734911
TX	0.013221467	-0.001329877	0.011250125	-0.000723634	2.3658328	-0.0084313
UT	0.001865386	-0.000126695	0.000976098	-0.000174258	0.033201602	-8.65E-05
VA	0.022104898	-0.005322083	0.018103174	-0.001129551	0.074750469	-0.001422278
VT	0	0	0.007915814	-0.000873226	0.004143057	-0.000519179
WA	0.006965606	-0.00225926	0.015945177	-0.001810184	0.08380538	-0.0017318
WI	0.132388706	-0.038971049	0.01872814	-0.003048346	0.106828539	-0.004415217
WV	0.000813449	-0.000132737	0.015355912	-0.000196954	0.02873763	-0.000492489
WY	0.002832493	-0.000255036	0.001020172	-1.39E-05	0.026348406	-8.64E-05
