# Supplementary material for: Air pollution control strategies directly limiting national health damages in the US
Source: Nat Commun. 2020 Feb 19;11:957. doi: 10.1038/s41467-020-14783-2 (PMC7031358; doi:10.1038/s41467-020-14783-2)
Supplement: Supplementary file 4 — Source Data [file 41467_2020_14783_MOESM4_ESM.zip › Source Data/Figure S11.csv]

Fig S11
# Original source file for Fig S11, further processed by an R file to generate the actual figure (original R file is available upon reasonable request)
region	FigS11a	FigS11b
AL	-0.2608944	-1.3034092
AR	-0.0116814	-0.0671474
AZ	-0.0030076	-0.0200071
CA	-0.0613126	-0.3995098
CO	-0.0046784	-0.0318175
CT	-0.1896162	-0.7749856
DC	-0.0133292	-0.0227358
DE	-0.0154653	-0.0856906
FL	-0.1562946	-0.8140744
GA	-0.4106163	-1.9538971
IA	-0.0359923	-0.2157082
ID	-0.0146192	-0.0850723
IL	-0.1921981	-1.0767237
IN	-0.0898688	-0.502832
KS	-0.0151072	-0.0966574
KY	-0.0562161	-0.3415471
LA	-0.0732528	-0.4194495
MA	-0.3267555	-1.317946
MD	-0.2301648	-0.9108404
ME	-0.0093063	-0.0616882
MI	-0.6028794	-2.9485204
MN	-0.2160646	-1.0537135
MO	-0.1625869	-0.9185968
MS	-0.0169074	-0.093225
MT	-0.0001265	-0.0009439
NC	-0.1759201	-0.9014621
ND	-0.0035677	-0.005861
NE	-0.0116972	-0.0731131
NH	-0.1309218	-0.6453949
NJ	-0.2083176	-0.996318
NM	-0.0002998	-0.0020203
NV	-0.0078256	-0.0478346
NY	-1.1217256	-4.2522363
OH	-0.5494343	-2.9511283
OK	-0.0248848	-0.1536445
OR	-0.1430096	-0.6460547
PA	-0.5078285	-2.5766251
RI	-0.0332667	-0.1409199
SC	-0.1837728	-0.9225113
SD	-0.004137	-0.0252134
TN	-0.0758362	-0.4307484
TX	-0.0718536	-0.4438119
UT	-0.0042389	-0.02469
VA	-0.0690048	-0.3994408
VT	-0.0251175	-0.1540264
WA	-0.055984	-0.3275355
WI	-0.7787688	-3.9672032
WV	-0.0042465	-0.0283075
WY	-0.0007797	-0.0049317
