# Supplementary material for: Air pollution control strategies directly limiting national health damages in the US
Source: Nat Commun. 2020 Feb 19;11:957. doi: 10.1038/s41467-020-14783-2 (PMC7031358; doi:10.1038/s41467-020-14783-2)
Supplement: Supplementary file 4 — Source Data [file 41467_2020_14783_MOESM4_ESM.zip › Source Data/Figure S10.csv]

Fig S10a
	2015	2020	2025	2030	2035	2040	2045	2050
US10	0.00000	-0.00003	0.00001	0.00002	-0.00001	-0.00231	-0.09542	-0.19372
US20	0.00000	0.00001	0.00002	0.00024	-0.03750	-0.16302	-0.26937	-0.38055
US30	0.00000	0.00001	0.00001	-0.05606	-0.16829	-0.31312	-0.45099	-0.58661
US40	0.00000	-0.00088	-0.02120	-0.17234	-0.30544	-0.47457	-0.64214	-0.80081
US50	0.00000	0.00001	-0.10735	-0.28627	-0.44868	-0.63673	-0.84091	-1.00938
Fig S10b
	2015	2020	2025	2030	2035	2040	2045	2050
REF	0.1264543	0.119398196	0.126242584	0.13037835	0.133008163	0.135666741	0.137906935	0.140808565
10%	0.1264543	0.119399524	0.126242472	0.130377896	0.133008411	0.135543801	0.132796672	0.130325083
20%	0.1264543	0.119398925	0.126242257	0.130373715	0.131095013	0.127074134	0.12350135	0.120068587
30%	0.1264543	0.119398885	0.126242508	0.127635732	0.124503996	0.119121921	0.113436938	0.107762988
40%	0.1264543	0.119418148	0.125286062	0.122075843	0.117565557	0.110179628	0.101546334	0.092793526
50%	0.1264543	0.11939903	0.121448982	0.116588481	0.110058143	0.100126245	0.086638141	0.066429514
