# Supplementary material for: Air pollution control strategies directly limiting national health damages in the US
Source: Nat Commun. 2020 Feb 19;11:957. doi: 10.1038/s41467-020-14783-2 (PMC7031358; doi:10.1038/s41467-020-14783-2)
Supplement: Supplementary file 4 — Source Data [file 41467_2020_14783_MOESM4_ESM.zip › Source Data/Figure S13.csv]

Fig S13
# Original source file for Fig S13, further processed by an R file to generate the actual figure (original R file is available upon reasonable request)
region	Fig S13a	Fig S13b	Fig S13c	Fig S13d
AL	0.627926202	0.137310005	0.006193473	0.046952899
AR	0.265502879	0.057970561	0.002725868	0.023776706
AZ	0.529628126	0.555040331	0.004618566	0.048248511
CA	0.910691774	0.594622175	0.005725123	0.072510255
CO	0.224645741	0.024629549	0.000870825	0.010675397
CT	0.128255755	0.065291471	0.002189714	0.014428544
DC	0.005009897	0.006380211	0.000272128	0.000887052
DE	0.022297641	-0.012550065	-0.000138641	0.000288613
FL	0.916315243	0.579117422	0.005206526	0.063018294
GA	0.559951915	0.080378127	0.004361159	0.035276932
IA	0.179804186	0.003095962	0.000933983	0.013472137
ID	0.053137661	0.037857594	0.000270546	0.004336425
IL	0.723412534	0.367768886	0.00955275	0.063777489
IN	0.397865711	-0.005407536	0.004346327	0.028858594
KS	0.216029822	0.127918816	0.001109098	0.020022606
KY	0.338796966	-0.049798673	0.002477306	0.019281975
LA	0.38566971	0.057921179	0.004527734	0.03186488
MA	0.15074091	-0.002023523	0.001251181	0.011394234
MD	0.149086	-0.022257821	-0.000142632	0.009485786
ME	0.044341796	0.00539309	0.000575593	0.005495854
MI	0.556841466	0.291772621	0.01229441	0.0840212
MN	0.21874473	0.112965566	0.0023522	0.018037533
MO	0.280351754	-0.061043439	0.001794839	0.010884436
MS	0.236180339	0.029164667	0.002774349	0.018141718
MT	0.118332212	-0.00181912	0.000446513	0.004494843
NC	0.516223735	0.149839797	0.004382526	0.045290375
ND	0.144050566	-0.038726873	0.000673767	0.006901754
NE	0.151117911	0.10851248	0.001653733	0.020981626
NH	0.086031287	0.030546496	0.001121344	0.010052414
NJ	0.34155983	0.063588375	0.006953233	0.034715924
NM	0.147117306	0.03643225	0.000709575	0.008463791
NV	0.135653377	0.221873845	0.002349306	0.027480703
NY	0.523249907	0.019173604	0.00754897	0.049483982
OH	0.454868478	0.079577962	0.002694557	0.006698956
OK	0.292303522	-0.020003838	0.001437714	0.012853976
OR	0.209917534	0.11196861	0.001359923	0.011930073
PA	0.80041094	0.084077465	0.012392531	0.077012678
RI	0.024095184	-0.010103584	4.77E-05	0.000803001
SC	0.430558458	0.185310119	0.003841207	0.033300635
SD	0.042153473	-0.001633022	0.00016489	0.002035263
TN	0.328911004	0.066183518	0.002155545	0.021967801
TX	1.806213532	0.926673202	0.004316732	0.089244776
UT	0.158940567	0.080990593	0.001359353	0.016771069
VA	0.322846097	0.096266238	0.003463559	0.024573548
VT	0.019105334	0.009225694	0.000500229	0.00463275
WA	0.414324555	0.203470657	0.002403394	0.017000745
WI	0.232911642	0.021060198	0.002239731	0.017239547
WV	0.299847349	-0.092057305	0.002403672	0.011449755
WY	0.190891827	-0.033592444	0.00046833	0.005205631
