# Supplementary material for: Air pollution control strategies directly limiting national health damages in the US
Source: Nat Commun. 2020 Feb 19;11:957. doi: 10.1038/s41467-020-14783-2 (PMC7031358; doi:10.1038/s41467-020-14783-2)
Supplement: Supplementary file 4 — Source Data [file 41467_2020_14783_MOESM4_ESM.zip › Source Data/Figure 3.csv]

Fig 3a
	2015	2020	2025	2030	2035	2040	2045	2050
US10	0.00	0.00	0.00	0.00	0.00	0.00	0.05	0.11
US20	0.00	0.00	0.00	0.00	0.02	0.08	0.15	0.23
US30	0.00	0.00	0.00	0.02	0.08	0.18	0.28	0.40
US40	0.00	0.00	0.01	0.08	0.16	0.30	0.46	0.67
US50	0.00	0.00	0.04	0.14	0.26	0.45	0.75	1.22
Fig 3b
	2015	2020	2025	2030	2035	2040	2045	2050
US10	0.00	0.00	0.00	0.00	0.00	0.00	-0.01	-0.04
US20	0.00	0.00	0.00	0.00	-0.01	-0.03	-0.05	-0.09
US30	0.00	0.00	0.00	-0.01	-0.04	-0.07	-0.10	-0.13
US40	0.00	0.00	0.00	-0.03	-0.07	-0.11	-0.14	-0.18
US50	0.00	0.00	-0.01	-0.05	-0.10	-0.14	-0.18	-0.22
Fig 3c
	2015	2020	2025	2030	2035	2040	2045	2050
REF	0.711496272	0.708280365	0.690021978	0.654654129	0.617245063	0.594982837	0.570565089	0.530457871
10%	0.711496272	0.708280169	0.690022182	0.6546532	0.617241888	0.594753075	0.562571666	0.498240163
20%	0.711496272	0.708279968	0.690021409	0.654650476	0.613915034	0.581019331	0.537993594	0.449371314
30%	0.711496272	0.708280128	0.690022226	0.651469794	0.602915079	0.563728086	0.512261153	0.397910732
40%	0.711496272	0.70828146	0.688589736	0.646497492	0.593546607	0.550954413	0.494145252	0.352945476
50%	0.711496272	0.708280167	0.68452638	0.641051239	0.586410753	0.54404902	0.487591303	0.318880795
