# Supplementary material for: Air pollution control strategies directly limiting national health damages in the US
Source: Nat Commun. 2020 Feb 19;11:957. doi: 10.1038/s41467-020-14783-2 (PMC7031358; doi:10.1038/s41467-020-14783-2)
Supplement: Supplementary file 4 — Source Data [file 41467_2020_14783_MOESM4_ESM.zip › Source Data/Figure 2.csv]

Fig 2a
		2015	2020	2025	2030	2035	2040	2045	2050
PM2.5	REF	1.066630599	1.00292774	0.975556972	0.945742267	0.899324417	0.860706776	0.822391027	0.776035716
PM2.5	US10	1.066630599	1.002912211	0.975559784	0.945742885	0.89931816	0.859854422	0.79082093	0.702923611
PM2.5	US20	1.066630599	1.002922477	0.975559874	0.945768247	0.885227972	0.802533523	0.721782657	0.624021628
PM2.5	US30	1.066630599	1.002922449	0.975560117	0.92633382	0.8358599	0.741833455	0.651149993	0.545423349
PM2.5	US40	1.066630599	1.00283702	0.968731626	0.888866374	0.78580423	0.682042724	0.582967692	0.466530859
PM2.5	US50	1.066630599	1.002922442	0.943460054	0.850695169	0.736617915	0.624896001	0.510467732	0.376717844
Fig2b
		2015	2020	2025	2030	2035	2040	2045	2050
SO2	REF	2.400869223	2.299658336	2.328206882	2.255322422	2.198008955	2.138386807	2.015623532	1.88870001
SO2	US10	2.400869223	2.299259637	2.328214505	2.25526581	2.197986217	2.137013421	1.958944351	1.773334357
SO2	US20	2.400869223	2.299412598	2.32821682	2.255647659	2.176984415	2.042342724	1.856911982	1.664604716
SO2	US30	2.400869223	2.299410034	2.328185414	2.224594655	2.104200066	1.955486541	1.753453752	1.549512113
SO2	US40	2.400869223	2.298656084	2.316865404	2.161522211	2.028447773	1.864579533	1.651153566	1.433020342
SO2	US50	2.400869223	2.299405171	2.270961247	2.101006028	1.951833532	1.77836082	1.541506069	1.283270076
Fig 2c
		2015	2020	2025	2030	2035	2040	2045	2050
NOx	REF	8.739792343	7.687901832	6.690547414	5.950793612	5.396956567	4.98444359	4.650365793	4.342336131
NOx	US10	8.739792343	7.687720182	6.690559825	5.950794956	5.396947623	4.983478293	4.611391341	4.260870725
NOx	US20	8.739792343	7.687800435	6.690561768	5.951119574	5.381735244	4.916566254	4.537426721	4.17818013
NOx	US30	8.739792343	7.687798638	6.690548261	5.928325806	5.327982084	4.851540841	4.457212031	4.081806552
NOx	US40	8.739792343	7.687236207	6.682402041	5.882758986	5.270553594	4.779093418	4.366964997	3.961621931
NOx	US50	8.739792343	7.687795756	6.64959378	5.837409505	5.209193701	4.701794257	4.246656232	3.769841614
Fig 2d
		2015	2020	2025	2030	2035	2040	2045	2050
CO2	REF	1348.566022	1331.022054	1312.301419	1284.75262	1255.58347	1241.947718	1234.000979	1238.930888
CO2	US10	1348.566022	1330.977852	1312.312252	1284.757314	1255.590216	1241.892337	1231.601339	1234.199754
CO2	US20	1348.566022	1330.991529	1312.306291	1284.725298	1254.659046	1237.746697	1227.234309	1229.531329
CO2	US30	1348.566022	1330.993088	1312.310437	1283.339723	1251.406142	1233.950985	1222.611551	1224.130717
CO2	US40	1348.566022	1330.960661	1311.77721	1280.604526	1248.028629	1229.845244	1217.757512	1217.407241
CO2	US50	1348.566022	1330.992441	1309.502484	1277.762286	1244.453083	1225.915903	1210.557018	1203.165131
