# Supplementary material for: Air pollution control strategies directly limiting national health damages in the US
Source: Nat Commun. 2020 Feb 19;11:957. doi: 10.1038/s41467-020-14783-2 (PMC7031358; doi:10.1038/s41467-020-14783-2)
Supplement: Supplementary file 4 — Source Data [file 41467_2020_14783_MOESM4_ESM.zip › Source Data/Figure 1.csv]

Fig1a
		Coal	Gas	Liquids	Biomass	Non-polluting energy
BASE	2015	12.25238381	22.64081595	35.67489332	2.207938672	24.88206811
	REF	11.43254004	27.3022744	32.72407549	2.976211666	35.42070502
	US50	10.67677614	27.48677736	31.54043051	2.613444068	37.55732725
HR	2015	10.50346655	24.01661598	35.7018653	2.313396705	24.75829839
	REF	4.826018687	25.08206531	32.3341587	2.318153812	43.15811076
	US50	3.581447718	25.19596305	30.75907021	1.712590608	45.80624263
Fig 1b
	Coal	Gas	Liquids	Biomass	Non-polluting fuel	%
Transportation	0	0.00740663	-0.031687677	0	0.001081508	-0.1%
Building	0	-0.11078346	-0.032585068	-0.220256114	0.141387965	-1.1%
Industry	-1.009381026	-0.308916568	-1.081141765	0.018515409	1.063115899	-5.2%
Electricity	0.253617128	0.596796357	-0.038230468	-0.161026894	0.931036856	4.2%
National total	-0.755763899	0.184502959	-1.183644977	-0.362767598	2.136622228	0.0%
Fig 1c
	Coal	Gas	Liquids	Biomass	Non-polluting fuel	%
Transportation	0	0.011972619	-0.016977799	0	-0.006971296	0.0%
Building	0	-0.2158326	-0.057521637	-0.224774919	0.180392596	-0.3%
Industry	-0.632006185	-0.49936374	-1.462748457	-0.186115967	1.189472133	-6.2%
Electricity	-0.612564785	0.817121456	-0.037840601	-0.194672318	1.285238443	3.5%
National total	-1.244570969	0.113897734	-1.575088494	-0.605563203	2.648131876	-3.3%
Fig.1d
		Coal	Gas	Liquids	Biomass
BASE	2015	108.5676957	36.64917763	151.6532918	72.10232743
	REF	116.069756	44.20704304	105.2007574	62.35240394
	US50	36.93772865	34.96718293	75.57779322	15.71105577
HR	2015	79.14702854	37.00528086	151.6264726	73.18932499
	REF	39.25970047	38.23877255	97.29664528	53.95689296
	US50	13.29706336	25.81362397	66.70261748	8.359939929
Fig1e
	Coal	Gas	Liquids	Biomass	%
Transportation	0	-0.003514346	0.079134613	0	0%
Building	0	0.290192084	0.62294517	43.82233198	-65%
Industry	71.30206165	9.354507775	28.5735837	0.207071315	-71%
Electricity	7.829965673	-0.401325401	0.347300709	2.611944876	-19%
National total	79.13202732	9.239860113	29.62296419	46.64134817	-50%
Fig 1f
	Coal	Gas	Liquids	Biomass	%
Transportation	0	-0.007101394	0.045835524	0	0%
Building	0	0.702762491	1.083133195	41.45363642	-71%
Industry	10.16796128	12.28823349	29.06178681	0.946989639	-66%
Electricity	15.79467582	-0.558746007	0.40327227	3.196326971	-51%
National total	25.9626371	12.42514858	30.5940278	45.59695303	-50%
