# Supplementary material for: Air pollution control strategies directly limiting national health damages in the US
Source: Nat Commun. 2020 Feb 19;11:957. doi: 10.1038/s41467-020-14783-2 (PMC7031358; doi:10.1038/s41467-020-14783-2)
Supplement: Supplementary file 4 — Source Data [file 41467_2020_14783_MOESM4_ESM.zip › Source Data/Figure 5.csv]

# Original source file for Fig 5, futher processed by an R file (original R file is available upon reasonable request)
region	Fig5a1	Fig5a2	Fig5a3	Fig5b1	Fig5b2	Fig5b3	Fig5c1	Fig5c2	Fig5c3
AL	0.036347573	0.00041969	-0.036204709	0.005692117	-0.003323874	-0.001083436	0.096072388	0.012307038	-0.019013787
AR	0.000675713	0.000127911	-0.000729066	0.008369511	-0.004122081	-0.001081802	0.031755754	0.005313514	-0.012632194
AZ	0.013607888	0.007843191	-0.01542818	0.002780912	-0.000154438	-0.001365304	0.079281922	0.071528789	-0.008689041
CA	0.002818048	0.000876134	-0.002767657	0.03988696	-0.007690271	-0.019651904	0.31870187	0.10784993	-0.06597441
CO	0.005423186	0.00160161	-0.004902821	0.008662326	-0.00066546	-0.004084141	0.057003175	0.018809725	-0.004890524
CT	4.20E-06	1.94E-06	1.29E-07	0.005395148	0.000271146	-0.005209483	0.020047045	0.00131978	-0.005279245
DC	0	0	0	2.00E-05	-1.27E-05	-6.96E-06	0.000418833	-7.56E-05	-4.32E-05
DE	0	0	0	0.001143578	-0.00058932	-0.000460775	0.013395453	0.001660084	-0.00459671
FL	0.003222974	0.002663972	-0.004740263	0.0127335	-0.006663423	-0.002526093	0.13095993	0.10254484	-0.055550355
GA	0.035399488	0.007726303	-0.041889737	0.010834547	-0.004970776	-0.002625423	0.114149785	0.040416054	-0.029883641
IA	0.05180825	-0.011737013	-0.028230022	0.005361493	-0.001898541	-0.00233192	0.06747395	-0.00558892	-0.009002056
ID	0.012065151	0.002082843	-0.01278981	0.003555279	-0.000680143	-0.001694404	0.040099105	0.016912914	-0.006318193
IL	0.038649707	-0.008714877	-0.026215106	0.012460972	-0.003475211	-0.006832085	0.18366822	0.01065597	-0.02573133
IN	0.013516066	0.00039132	-0.007032025	0.014566523	-0.004389564	-0.006805812	0.12074876	0.0130456	-0.01587326
KS	0.005388704	0.000486965	-0.004615211	0.004029842	-0.001109143	-0.002049503	0.07222574	0.00501604	-0.01259016
KY	0.056211645	-0.005813376	-0.042506727	0.012171855	-0.006325396	-0.003600671	0.09291862	0.00294843	-0.01977437
LA	0.007402343	0.001197868	-0.00844068	0.002010005	-0.001093642	-0.000420519	1.69528053	0.16940021	-0.16022803
MA	0.001949144	-0.000434299	-0.001506221	0.009320935	-0.000194802	-0.008230511	0.026617458	0.002342442	-0.00540256
MD	0.00780993	0.00059588	-0.008214936	0.010433263	-0.004880261	-0.002931144	0.069161395	0.019576304	-0.012351562
ME	9.40E-05	-4.83E-06	-8.88E-05	0.014924977	0.001877638	-0.009596675	0.010925484	1.91E-05	-0.004537836
MI	0.130766205	-0.013465389	-0.10442615	0.020717672	-0.006005603	-0.012096265	0.10174335	0.004411277	-0.018490513
MN	0.00746878	0.000105172	-0.007082241	0.013218934	-0.003205469	-0.008368613	0.12708647	0.02958426	-0.030094786
MO	0.055824654	-0.013064573	-0.040968554	0.023197973	-0.008360334	-0.007950119	0.09889205	0.00996123	-0.021334302
MS	0.00170132	0.000137575	-0.001673419	0.004715802	-0.002608711	-0.000728684	0.054987501	0.005803051	-0.010149237
MT	0.004439943	-0.000209407	-0.000418142	0.002892671	-0.000750876	-0.000624843	0.022671239	0.001525476	-0.000304275
NC	0.029251281	0.008391096	-0.035955652	0.014686223	-0.007289462	-0.003786968	0.102492937	0.045968119	-0.025817093
ND	0.003219343	-0.000624603	-0.000250315	0.000402543	-0.000192489	-0.000127723	0.04329621	-0.00557639	-0.00138479
NE	0.02532057	-0.004487073	-0.011590872	0.002399942	-0.000852872	-0.000800949	0.029039434	9.50E-05	-0.002987954
NH	0	0	0	0.007765773	0.001578664	-0.007617082	0.011442883	0.002723811	-0.0029573
NJ	0.00469096	0.001966	3.84E-05	0.012285838	-0.003776441	-0.00638062	0.116668236	0.015056271	-0.023112772
NM	0.00253914	0.00014186	-0.001806283	0.006326386	-0.00179496	-0.001014184	0.040384567	0.002624948	-0.002601678
NV	0.017636455	0.007115582	-0.021590125	0.001754693	0.000145082	-0.000893671	0.035763381	0.027782321	-0.004995116
NY	0.02544629	0.00120342	-0.016130007	0.019684709	-0.001911497	-0.014156815	0.106268287	0.004644888	-0.024879186
OH	0.219225829	-0.026493246	-0.173627185	0.018695335	-0.006473619	-0.010425319	0.19709232	0.0023375	-0.035739782
OK	0.003216768	0.000537871	-0.003352995	0.004851886	-0.001892246	-0.000979301	0.060983785	0.010969571	-0.010640813
OR	0.003272818	0.000624726	-0.00386963	0.01460772	-0.005129157	-0.006685079	0.056945628	0.025078926	-0.013128717
PA	0.1477088	-0.012544	-0.117500944	0.0230929	-0.008371106	-0.012499702	0.15343227	0.00078109	-0.036360251
RI	0	0	0	0.001287155	-6.32E-07	-0.001171707	0.004770303	0.000209071	-0.00119029
SC	0.029210293	0.002180459	-0.030367288	0.003355264	-0.00207946	-0.000783293	0.05651392	0.012283666	-0.01426042
SD	0.000912129	-8.68E-05	-0.000643992	0.001479518	-0.000612236	-0.000343439	0.024797361	0.000930232	-0.001970129
TN	0.032761065	0.003951294	-0.034778595	0.006638233	-0.00352418	-0.001801838	0.095603836	0.028009716	-0.015419973
TX	0.013221467	0.01001721	-0.016906195	0.011250125	-0.002779512	-0.004564645	2.3658328	1.3079554	-0.2351011
UT	0.001865386	0.000750205	-0.001643378	0.000976098	-1.17E-05	-0.000748486	0.033201602	0.018034411	-0.002460313
VA	0.022104898	0.004175749	-0.024529031	0.018103174	-0.00865919	-0.005350638	0.074750469	0.024534495	-0.014716937
VT	0	0	0	0.007915814	0.000657176	-0.006493832	0.004143057	4.36E-05	-0.001600767
WA	0.006965606	0.001528338	-0.00824181	0.015945177	-0.004695104	-0.008151573	0.08380538	0.03916378	-0.022327702
WI	0.132388706	-0.027758326	-0.103023347	0.01872814	-0.005529108	-0.010446251	0.106828539	0.009455632	-0.020435772
WV	0.000813449	-0.000125838	-0.000586786	0.015355912	-0.009675604	-0.002469205	0.02873763	-0.003514392	-0.006735613
WY	0.002832493	-7.53E-05	-0.002154698	0.001020172	-0.000328516	-0.000206706	0.026348406	-0.000867943	-0.001581679
