# Supplementary material for: Air pollution control strategies directly limiting national health damages in the US
Source: Nat Commun. 2020 Feb 19;11:957. doi: 10.1038/s41467-020-14783-2 (PMC7031358; doi:10.1038/s41467-020-14783-2)
Supplement: Supplementary file 4 — Source Data [file 41467_2020_14783_MOESM4_ESM.zip › Source Data/Figure 4.csv]

# Original source file for Fig 4, further processed by an R file to generate the actual figure (original R file is available upon reasonable request)
region	Fig4a	Fig4b	Fig4c	Fig4d
AL	7.338001733	0.843207484	-3.385654596	-5.311129444
AR	2.002504269	-0.259433371	-0.19628655	-0.588147628
AZ	0.944767415	0.224948077	-0.088367821	-0.301344024
CA	16.10762538	-1.824537388	-1.39947952	-3.646848678
CO	1.35671009	-0.266981635	-0.100574421	-0.30872592
CT	6.467104066	-0.920780605	-2.660242039	-3.615074649
DC	0.477670174	-0.107848674	-0.070397335	-0.115440836
DE	1.361037331	-0.433173696	-0.281863927	-0.551036957
FL	9.231830141	3.992720222	-3.03351304	-6.435246552
GA	9.835114772	2.501765384	-5.268009336	-7.973756582
IA	3.9842104	-1.057141217	-0.563397013	-1.210595144
ID	0.763160963	0.262091879	-0.307392548	-0.658207911
IL	17.24781844	-4.668793218	-2.162165102	-3.921647154
IN	12.68628423	-4.394803071	-1.296959933	-2.204354335
KS	2.795302705	-0.874147689	-0.224807446	-0.560487928
KY	8.352108471	-2.476844738	-0.952156188	-2.199009629
LA	8.814278417	2.936823828	-1.636894904	-5.461484677
MA	10.93121015	-2.60038635	-3.807488169	-5.054193427
MD	7.162833724	-1.202458473	-2.097059201	-2.984279641
ME	2.069975585	-0.255110689	-0.351302953	-0.833552574
MI	22.51705573	-4.457224246	-7.555648121	-11.448162
MN	9.737204393	-1.618248489	-2.814472506	-4.606963457
MO	9.795315707	-2.83171107	-2.289648405	-4.04832281
MS	2.10297878	-0.19849596	-0.266536522	-0.689323929
MT	0.392535073	-0.195733747	-0.002399869	-0.010026787
NC	7.191670571	1.328469967	-2.712257318	-4.622119604
ND	2.09219662	-1.374307061	-0.005542695	-0.014324463
NE	2.122294792	-0.862073456	-0.123983837	-0.348611761
NH	3.486496947	0.137705166	-1.984487609	-2.75343341
NJ	18.84688965	-4.156767893	-3.275988118	-5.277980045
NM	0.47296002	-0.150441176	-0.009491916	-0.042319551
NV	0.546767505	0.483422916	-0.225325119	-0.58830167
NY	26.75767424	-4.285010134	-10.17942069	-13.48689428
OH	27.71806256	-1.975683459	-8.33923564	-14.49556249
OK	3.622614255	-1.086900614	-0.274654508	-0.789565263
OR	4.251786738	0.203542155	-1.752545041	-2.943254878
PA	27.97487896	-4.267143307	-7.904611556	-12.93564334
RI	1.534760316	-0.379154323	-0.498994248	-0.680830831
SC	5.032144121	1.452466569	-2.488429551	-3.908444202
SD	0.504885277	-0.234848486	-0.031303652	-0.078791384
TN	5.135553876	-0.249095287	-1.263182946	-2.496767148
TX	16.52079753	1.445068661	-1.057007123	-3.792577492
UT	0.72986944	-0.106257276	-0.080705045	-0.145676979
VA	7.494654544	-1.660109108	-1.268615175	-2.503219799
VT	1.511358254	-0.028241611	-0.659331553	-1.093347365
WA	4.910480649	-0.051615762	-1.106087984	-2.149730695
WI	19.97199132	-2.221845596	-10.46453582	-14.39877595
WV	5.294172021	-2.85713194	-0.080207152	-0.27962696
WY	0.772894281	-0.364283723	-0.023878802	-0.073037546
