# Supplementary material for: Air pollution control strategies directly limiting national health damages in the US
Source: Nat Commun. 2020 Feb 19;11:957. doi: 10.1038/s41467-020-14783-2 (PMC7031358; doi:10.1038/s41467-020-14783-2)
Supplement: Supplementary file 4 — Source Data [file 41467_2020_14783_MOESM4_ESM.zip › Source Data/Figure 6.csv]

Fig 6a
	Marginal benefit (MB)	Marginal cost (MC)	MB/MC (right axis)
US10	32.69946716	0.32023713	102.1101679
US20	32.99047797	1.107666119	29.78377456
US30	32.93257848	2.416014049	13.63095487
US40	33.04757209	5.348735266	6.178576887
US50	32.96570731	14.7651346	2.232672319
Fig 6b
	Total benefit (TB)	Total cost (TC)	TB/TC (right axis)
US10	32.69946716	0.32023713	102.1101679
US20	65.68994513	1.427903249	46.00447906
US30	98.6225236	3.843917298	25.65677562
US40	131.6700957	9.192652564	14.32340609
US50	164.635803	23.95778716	6.871911912
Fig 6c	CSAPR states				Non-CSAPR states
		Total benefit (TB)	Total cost (TC)			Total benefit (TB)	Total cost (TC)
	AL	0.689674153	5.311123804		AR	0.140694876	0.588145114
	GA	0.988992675	7.973732286		AZ	0.077563181	0.301331993
	IA	0.221001998	1.210593037		CA	0.815901816	3.64669136
	IL	0.610911744	3.921693255		CO	0.074744652	0.308719677
	IN	0.320069488	2.204367788		CT	0.375292839	3.615059085
	KS	0.116159164	0.560484485		DC	0.018221942	0.115440988
	KY	0.435835251	2.199017141		DE	0.094968542	0.551038015
	MD	0.339101466	2.984292332		FL	1.211824338	6.435166976
	MI	1.440866274	11.44818603		ID	0.122059494	0.658206601
	MN	0.666640934	4.606954027		LA	1.430522088	5.461480368
	MO	0.595748516	4.04833918		MA	0.495039897	5.054163184
	NC	0.68748717	4.622098792		ME	0.16959494	0.833550623
	NE	0.070560536	0.348610893		MS	0.153929389	0.689321497
	NJ	0.733726576	5.278008412		MT	0.002757724	0.010026441
	NY	1.311928308	13.48682893		ND	0.003325408	0.014324297
	OH	2.202309662	14.49558535		NH	0.288822595	2.753427774
	PA	1.789128671	12.9356638		NM	0.012382241	0.042318608
	SC	0.513783682	3.908436522		NV	0.126948188	0.588298885
	TN	0.424741388	2.496756153		OK	0.172587062	0.789560632
	TX	0.979236254	3.792510819		OR	0.43442911	2.943245874
	VA	0.437251959	2.503196143		RI	0.071936867	0.68082737
	WI	1.430319995	14.39879048		SD	0.014948312	0.078791146
	WV	0.073991286	0.279629685		UT	0.02382885	0.145674484
					VT	0.152012459	1.093346269
					WA	0.377349224	2.149709099
					WY	0.016633981	0.073037301
