# Supplementary material for: Air pollution control strategies directly limiting national health damages in the US
Source: Nat Commun. 2020 Feb 19;11:957. doi: 10.1038/s41467-020-14783-2 (PMC7031358; doi:10.1038/s41467-020-14783-2)
Supplement: Supplementary file 4 — Source Data [file 41467_2020_14783_MOESM4_ESM.zip › Source Data/Figure S8.csv]

Fig S8
# Original source file for Fig S8, further processed by an R file to generate the actual figure (original R file is available upon reasonable request)
scenario	census_region	input	value
2015	East North Central	Biomass	0.08516864
2015	East North Central	Coal	0.01770584
2015	East North Central	Electricity	1.34127427
2015	East North Central	Gas	1.79640036
2015	East North Central	Refined Liquids	0.16658727
2015	East South Central	Biomass	0.02921801
2015	East South Central	Coal	0.00239859
2015	East South Central	Electricity	0.79579473
2015	East South Central	Gas	0.31695935
2015	East South Central	Refined Liquids	0.05674244
2015	Middle Atlantic	Biomass	0.05506345
2015	Middle Atlantic	Coal	0.00336651
2015	Middle Atlantic	Electricity	1.0885863
2015	Middle Atlantic	Gas	1.37484331
2015	Middle Atlantic	Refined Liquids	0.37365627
2015	Mountain	Biomass	0.02796854
2015	Mountain	Coal	0.00486667
2015	Mountain	Electricity	0.7242252
2015	Mountain	Gas	0.59718853
2015	Mountain	Refined Liquids	0.07079824
2015	New England	Biomass	0.0466098
2015	New England	Coal	0
2015	New England	Electricity	0.34359312
2015	New England	Gas	0.32387125
2015	New England	Refined Liquids	0.29774312
2015	Pacific	Biomass	0.07043986
2015	Pacific	Coal	0
2015	Pacific	Electricity	1.21623569
2015	Pacific	Gas	0.96355305
2015	Pacific	Refined Liquids	0.09525477
2015	South Atlantic	Biomass	0.08666548
2015	South Atlantic	Coal	0.00566874
2015	South Atlantic	Electricity	2.61185074
2015	South Atlantic	Gas	0.83130514
2015	South Atlantic	Refined Liquids	0.21092833
2015	West North Central	Biomass	0.05009025
2015	West North Central	Coal	0.00856348
2015	West North Central	Electricity	0.746866
2015	West North Central	Gas	0.66948149
2015	West North Central	Refined Liquids	0.11821106
2015	West South Central	Biomass	0.02648153
2015	West South Central	Coal	0.00020106
2015	West South Central	Electricity	1.49305338
2015	West South Central	Gas	0.64953254
2015	West South Central	Refined Liquids	0.0693415
REF	East North Central	Biomass	0.05929554
REF	East North Central	Coal	0
REF	East North Central	Electricity	1.21351749
REF	East North Central	Gas	1.45678838
REF	East North Central	Refined Liquids	0.06468158
REF	East South Central	Biomass	0.01343585
REF	East South Central	Coal	0
REF	East South Central	Electricity	0.83028003
REF	East South Central	Gas	0.26043996
REF	East South Central	Refined Liquids	0.04797967
REF	Middle Atlantic	Biomass	0.0410044
REF	Middle Atlantic	Coal	0
REF	Middle Atlantic	Electricity	1.03244619
REF	Middle Atlantic	Gas	1.29220234
REF	Middle Atlantic	Refined Liquids	0.08923685
REF	Mountain	Biomass	0.02372757
REF	Mountain	Coal	0
REF	Mountain	Electricity	1.06615329
REF	Mountain	Gas	0.71802732
REF	Mountain	Refined Liquids	0.03507617
REF	New England	Biomass	0.05079899
REF	New England	Coal	0
REF	New England	Electricity	0.36328974
REF	New England	Gas	0.35831743
REF	New England	Refined Liquids	0.07272064
REF	Pacific	Biomass	0.05292533
REF	Pacific	Coal	0
REF	Pacific	Electricity	1.7756052
REF	Pacific	Gas	1.25517157
REF	Pacific	Refined Liquids	0.05693436
REF	South Atlantic	Biomass	0.0418453
REF	South Atlantic	Coal	0
REF	South Atlantic	Electricity	3.2729622
REF	South Atlantic	Gas	0.77311924
REF	South Atlantic	Refined Liquids	0.135482
REF	West North Central	Biomass	0.03385916
REF	West North Central	Coal	0
REF	West North Central	Electricity	0.71718473
REF	West North Central	Gas	0.57286024
REF	West North Central	Refined Liquids	0.03320027
REF	West South Central	Biomass	0.01659405
REF	West South Central	Coal	0
REF	West South Central	Electricity	1.92193381
REF	West South Central	Gas	0.73480189
REF	West South Central	Refined Liquids	0.03834873
US10	East North Central	Biomass	0.04956313
US10	East North Central	Coal	0
US10	East North Central	Electricity	1.21724842
US10	East North Central	Gas	1.45535655
US10	East North Central	Refined Liquids	0.06465766
US10	East South Central	Biomass	0.01290533
US10	East South Central	Coal	0
US10	East South Central	Electricity	0.83059679
US10	East South Central	Gas	0.2601144
US10	East South Central	Refined Liquids	0.0479678
US10	Middle Atlantic	Biomass	0.03245259
US10	Middle Atlantic	Coal	0
US10	Middle Atlantic	Electricity	1.0364066
US10	Middle Atlantic	Gas	1.29025856
US10	Middle Atlantic	Refined Liquids	0.08887569
US10	Mountain	Biomass	0.02303713
US10	Mountain	Coal	0
US10	Mountain	Electricity	1.06641661
US10	Mountain	Gas	0.71793701
US10	Mountain	Refined Liquids	0.03505597
US10	New England	Biomass	0.0435463
US10	New England	Coal	0
US10	New England	Electricity	0.36493274
US10	New England	Gas	0.35891466
US10	New England	Refined Liquids	0.07286178
US10	Pacific	Biomass	0.04922904
US10	Pacific	Coal	0
US10	Pacific	Electricity	1.7784265
US10	Pacific	Gas	1.25199022
US10	Pacific	Refined Liquids	0.05691698
US10	South Atlantic	Biomass	0.04002481
US10	South Atlantic	Coal	0
US10	South Atlantic	Electricity	3.27465275
US10	South Atlantic	Gas	0.77129239
US10	South Atlantic	Refined Liquids	0.13522243
US10	West North Central	Biomass	0.03093916
US10	West North Central	Coal	0
US10	West North Central	Electricity	0.71799983
US10	West North Central	Gas	0.572842
US10	West North Central	Refined Liquids	0.03319619
US10	West South Central	Biomass	0.01618644
US10	West South Central	Coal	0
US10	West South Central	Electricity	1.92270118
US10	West South Central	Gas	0.73362853
US10	West South Central	Refined Liquids	0.03834912
US20	East North Central	Biomass	0.03673003
US20	East North Central	Coal	0
US20	East North Central	Electricity	1.22248698
US20	East North Central	Gas	1.45399374
US20	East North Central	Refined Liquids	0.06461103
US20	East South Central	Biomass	0.01182859
US20	East South Central	Coal	0
US20	East South Central	Electricity	0.83115795
US20	East South Central	Gas	0.25966217
US20	East South Central	Refined Liquids	0.04795233
US20	Middle Atlantic	Biomass	0.02253753
US20	Middle Atlantic	Coal	0
US20	Middle Atlantic	Electricity	1.04166395
US20	Middle Atlantic	Gas	1.28808248
US20	Middle Atlantic	Refined Liquids	0.08819409
US20	Mountain	Biomass	0.02161152
US20	Mountain	Coal	0
US20	Mountain	Electricity	1.06697022
US20	Mountain	Gas	0.71779921
US20	Mountain	Refined Liquids	0.03502485
US20	New England	Biomass	0.03419141
US20	New England	Coal	0
US20	New England	Electricity	0.36706224
US20	New England	Gas	0.35966995
US20	New England	Refined Liquids	0.0731497
US20	Pacific	Biomass	0.04240248
US20	Pacific	Coal	0
US20	Pacific	Electricity	1.78353052
US20	Pacific	Gas	1.24725341
US20	Pacific	Refined Liquids	0.05690038
US20	South Atlantic	Biomass	0.03659729
US20	South Atlantic	Coal	0
US20	South Atlantic	Electricity	3.27742085
US20	South Atlantic	Gas	0.76879253
US20	South Atlantic	Refined Liquids	0.13482066
US20	West North Central	Biomass	0.02641823
US20	West North Central	Coal	0
US20	West North Central	Electricity	0.71932323
US20	West North Central	Gas	0.57286102
US20	West North Central	Refined Liquids	0.03320643
US20	West South Central	Biomass	0.01530534
US20	West South Central	Coal	0
US20	West South Central	Electricity	1.92419745
US20	West South Central	Gas	0.7316477
US20	West South Central	Refined Liquids	0.03835239
US30P	East North Central	Biomass	0.02585287
US30P	East North Central	Coal	0
US30P	East North Central	Electricity	1.22667254
US30P	East North Central	Gas	1.45297608
US30P	East North Central	Refined Liquids	0.06441134
US30P	East South Central	Biomass	0.01032787
US30P	East South Central	Coal	0
US30P	East South Central	Electricity	0.83178976
US30P	East South Central	Gas	0.25925202
US30P	East South Central	Refined Liquids	0.04792156
US30P	Middle Atlantic	Biomass	0.01525902
US30P	Middle Atlantic	Coal	0
US30P	Middle Atlantic	Electricity	1.04590837
US30P	Middle Atlantic	Gas	1.28631276
US30P	Middle Atlantic	Refined Liquids	0.08680172
US30P	Mountain	Biomass	0.01956199
US30P	Mountain	Coal	0
US30P	Mountain	Electricity	1.06776775
US30P	Mountain	Gas	0.71760882
US30P	Mountain	Refined Liquids	0.03496735
US30P	New England	Biomass	0.02572562
US30P	New England	Coal	0
US30P	New England	Electricity	0.36915407
US30P	New England	Gas	0.36005522
US30P	New England	Refined Liquids	0.0730862
US30P	Pacific	Biomass	0.0342708
US30P	Pacific	Coal	0
US30P	Pacific	Electricity	1.78917432
US30P	Pacific	Gas	1.24257563
US30P	Pacific	Refined Liquids	0.05685327
US30P	South Atlantic	Biomass	0.03224351
US30P	South Atlantic	Coal	0
US30P	South Atlantic	Electricity	3.28042354
US30P	South Atlantic	Gas	0.7665525
US30P	South Atlantic	Refined Liquids	0.13409123
US30P	West North Central	Biomass	0.02157348
US30P	West North Central	Coal	0
US30P	West North Central	Electricity	0.72069208
US30P	West North Central	Gas	0.57290819
US30P	West North Central	Refined Liquids	0.03319726
US30P	West South Central	Biomass	0.01396833
US30P	West South Central	Coal	0
US30P	West South Central	Electricity	1.92600365
US30P	West South Central	Gas	0.72936936
US30P	West South Central	Refined Liquids	0.03835804
US40	East North Central	Biomass	0.0180763
US40	East North Central	Coal	0
US40	East North Central	Electricity	1.23045399
US40	East North Central	Gas	1.44993744
US40	East North Central	Refined Liquids	0.06380057
US40	East South Central	Biomass	0.0084175
US40	East South Central	Coal	0
US40	East South Central	Electricity	0.83252531
US40	East South Central	Gas	0.25878321
US40	East South Central	Refined Liquids	0.04783855
US40	Middle Atlantic	Biomass	0.01076447
US40	Middle Atlantic	Coal	0
US40	Middle Atlantic	Electricity	1.05102024
US40	Middle Atlantic	Gas	1.28226197
US40	Middle Atlantic	Refined Liquids	0.08364999
US40	Mountain	Biomass	0.01675311
US40	Mountain	Coal	0
US40	Mountain	Electricity	1.0689507
US40	Mountain	Gas	0.7172575
US40	Mountain	Refined Liquids	0.0348263
US40	New England	Biomass	0.01846304
US40	New England	Coal	0
US40	New England	Electricity	0.37204125
US40	New England	Gas	0.35899785
US40	New England	Refined Liquids	0.07190672
US40	Pacific	Biomass	0.02596605
US40	Pacific	Coal	0
US40	Pacific	Electricity	1.79514588
US40	Pacific	Gas	1.23778019
US40	Pacific	Refined Liquids	0.0566847
US40	South Atlantic	Biomass	0.02701351
US40	South Atlantic	Coal	0
US40	South Atlantic	Electricity	3.28433862
US40	South Atlantic	Gas	0.76400824
US40	South Atlantic	Refined Liquids	0.13239858
US40	West North Central	Biomass	0.01667555
US40	West North Central	Coal	0
US40	West North Central	Electricity	0.72215147
US40	West North Central	Gas	0.57264925
US40	West North Central	Refined Liquids	0.03309598
US40	West South Central	Biomass	0.0120802
US40	West South Central	Coal	0
US40	West South Central	Electricity	1.92812694
US40	West South Central	Gas	0.72679358
US40	West South Central	Refined Liquids	0.038364
US50	East North Central	Biomass	0.01268981
US50	East North Central	Coal	0
US50	East North Central	Electricity	1.23757641
US50	East North Central	Gas	1.43638651
US50	East North Central	Refined Liquids	0.06205664
US50	East South Central	Biomass	0.00622122
US50	East South Central	Coal	0
US50	East South Central	Electricity	0.83371332
US50	East South Central	Gas	0.25750094
US50	East South Central	Refined Liquids	0.04751044
US50	Middle Atlantic	Biomass	0.00796727
US50	Middle Atlantic	Coal	0
US50	Middle Atlantic	Electricity	1.0633013
US50	Middle Atlantic	Gas	1.26698366
US50	Middle Atlantic	Refined Liquids	0.07553117
US50	Mountain	Biomass	0.01309583
US50	Mountain	Coal	0
US50	Mountain	Electricity	1.07080951
US50	Mountain	Gas	0.71656043
US50	Mountain	Refined Liquids	0.03434336
US50	New England	Biomass	0.0124797
US50	New England	Coal	0
US50	New England	Electricity	0.378426
US50	New England	Gas	0.35271958
US50	New England	Refined Liquids	0.06757376
US50	Pacific	Biomass	0.01843677
US50	Pacific	Coal	0
US50	Pacific	Electricity	1.80347539
US50	Pacific	Gas	1.22890611
US50	Pacific	Refined Liquids	0.05600738
US50	South Atlantic	Biomass	0.02090481
US50	South Atlantic	Coal	0
US50	South Atlantic	Electricity	3.29250162
US50	South Atlantic	Gas	0.7580988
US50	South Atlantic	Refined Liquids	0.12702689
US50	West North Central	Biomass	0.0118869
US50	West North Central	Coal	0
US50	West North Central	Electricity	0.72434583
US50	West North Central	Gas	0.57038988
US50	West North Central	Refined Liquids	0.03266548
US50	West South Central	Biomass	0.00954778
US50	West South Central	Coal	0
US50	West South Central	Electricity	1.93061128
US50	West South Central	Gas	0.723399
US50	West South Central	Refined Liquids	0.03836007
