# Supplementary material for: Air pollution control strategies directly limiting national health damages in the US
Source: Nat Commun. 2020 Feb 19;11:957. doi: 10.1038/s41467-020-14783-2 (PMC7031358; doi:10.1038/s41467-020-14783-2)
Supplement: Supplementary file 4 — Source Data [file 41467_2020_14783_MOESM4_ESM.zip › Source Data/Figure S9.csv]

Fig S9a
		2015	2020	2025	2030	2035	2040	2045	2050
PM2.5	BASE-REF	1.066630599	1.00292774	0.975556972	0.945742267	0.899324417	0.860706776	0.822391027	0.776035716
PM2.5	BASE-US50	1.066630599	1.002922442	0.943460054	0.850695169	0.736617915	0.624896001	0.510467732	0.376717844
PM2.5	High renewables-REF	1.062935531	1.004988757	0.926487136	0.868329001	0.795231408	0.728321014	0.675349802	0.639943806
PM2.5	High renewables-US50	1.062935531	1.00424585	0.889830977	0.788288114	0.668766369	0.544146499	0.418784924	0.290007286
Fig S9b
		2015	2020	2025	2030	2035	2040	2045	2050
SO2	BASE-REF	2.400869223	2.299658336	2.328206882	2.255322422	2.198008955	2.138386807	2.015623532	1.88870001
SO2	BASE-US50	2.400869223	2.299405171	2.270961247	2.101006028	1.951833532	1.77836082	1.541506069	1.283270076
SO2	High renewables-REF	2.41995379	2.349906907	2.24215771	2.124268933	2.025409043	1.905274071	1.737800981	1.623128618
SO2	High renewables-US50	2.41995379	2.349568145	2.207172266	2.063582577	1.931302725	1.731926946	1.373773264	0.925671772
Fig S9c
		2015	2020	2025	2030	2035	2040	2045	2050
NOx	BASE-REF	8.739792343	7.687901832	6.690547414	5.950793612	5.396956567	4.98444359	4.650365793	4.342336131
NOx	BASE-US50	8.739792343	7.687795756	6.64959378	5.837409505	5.209193701	4.701794257	4.246656232	3.769841614
NOx	High renewables-REF	8.724444077	7.691243147	6.532768742	5.706484144	5.061512455	4.562800178	4.189540874	3.922759747
NOx	High renewables-US50	8.724444077	7.690544187	6.492058359	5.636031523	4.951867065	4.374366251	3.843005522	3.326650353
Fig S9d
		2015	2020	2025	2030	2035	2040	2045	2050
CO2	BASE-REF	1348.566022	1331.022054	1312.301419	1284.75262	1255.58347	1241.947718	1234.000979	1238.930888
CO2	BASE-US50	1348.566022	1330.992441	1309.502484	1277.762286	1244.453083	1225.915903	1210.557018	1203.165131
CO2	High renewables-REF	1321.434322	1304.135326	1264.485792	1203.837833	1134.390485	1073.66414	1029.556207	1013.874726
CO2	High renewables-US50	1321.434322	1304.067425	1259.591159	1196.460878	1123.635609	1055.592949	993.2165161	953.5764274
